# Supplementary material for: Targeting Ergosterol Biosynthesis in Leishmania donovani: Essentiality of Sterol 14alpha-demethylase
Source: PLoS Negl Trop Dis. 2015 Mar 13;9(3):e0003588. doi: 10.1371/journal.pntd.0003588 (PMC4359151; doi:10.1371/journal.pntd.0003588)
Supplement: S1 Table — (XLS) [file pntd.0003588.s008.xls]

## Sheet: Sheet1
Name	Sequence	Comment
1	TTACCACTAGTGAGACGGCGCTGAGAGCACGTGCG	amplification of CYP51 3'UTR
2	TACCGTCTAGAGTTTCGCTCGCTCGCTCCATGGAG	amplification of CYP51 3'UTR
3	TTACCACTAGTGATTTCGTGAAGCGACAGCGATG	amplification of CYP51 5'UTR
4	TACCGTCTAGACGATGTAGTGTGCGGTGGTACG	amplification of CYP51 5'UTR
5	CCCAGATCTCGTACCACCGCACACTACAT	ampificiation of CYP51 coding region into pXNG4
6	CCCAGATCTCAGAGGAGCGACAACAACAA	ampificiation of CYP51 coding region into pXNG4
7	AACGAAAAGCAGAGGACCAA	in Ld CYP51 5'UTR; to validate knockout strains
8	TATCCACGCCCTCCTACATC	in hygromycin resitance gene; to validate knockout strains
9	AGTTCTTGCAGCTCGGTGAC	in puromycin resitance gene; to validate knockout strains
10	GTCACATCATCCAGTTCGGCA	internal to CYP51; to confirm persistence of CYP51 in double resistant strains
11	GATGATCATGGCGCTGCAGTC	internal to CYP51; to confirm persistence of CYP51 in double resistant strains
12	CACTGCCCGTTTTATGGTCT	PCR validation of loss of chromosomal CYP51
13	TCGTGTTGAAGGACTTGCAG	PCR validation of loss of chromosomal CYP51
14	GACACTCACGCCAGACATC	qPCR chromosomal CYP51
15	CCAGCCGTACAGTGCCA	qPCR chromosomal CYP51
16	GACAACGTCATGGAGGAGATG	qPCR CYP51
17	CCACCTGGACTGGCTTTAAT	qPCR CYP51
18	GATAAAGCGGGCCATGTTAAG	qPCR pXNG4
19	CCTCTCTCGTTTCATCGGTATC	qPCR pXNG4
20	AGTGAGGTGGTACTGTGCTA	qPCR SAT
21	CTCTGTCAGCATACGGGTTAAG	qPCR SAT
22	AAGTCATCGTTGTCGGTGTAG	qPCR CBS
23	AGTCATAGCCGATTCCCTCTA	qPCR CBS
